# Supplementary material for: Deep learning image analysis for continuous single-cell imaging of dynamic processes in Plasmodium falciparum-infected erythrocytes
Source: Commun Biol. 2025 Mar 25;8:487. doi: 10.1038/s42003-025-07894-3 (PMC11937545; doi:10.1038/s42003-025-07894-3)
Supplement: Supplementary file 3 — Supplementary Data [file 42003_2025_7894_MOESM3_ESM.xlsx]

## Sheet: Figure 4
Figure 4E	knob density (µm)			Figure 4F	knob diameter (µm)			Figure 4G	adhering cells_before wash			adhering cells_after wash
	wild type	mutant			wild type	mutant			wild type	mutant	uRBC	wild type	mutant	uRBC
	16.5	2.25			0.0521429	0.0822857			531	139	550	273	24	22
	10	2.5			0.0647143	0.0914286			465	147	535	371	86	13
	11.5	1.75			0.066	0.139			460	210	438	19	72	15
	26	2.75			0.0498571	0.143			477	228	528	35	29	8
	10.25	2			0.05	0.133857			445	284	546	23	26	9
	9.25	2			0.0561429	0.147857			643	724	487	709	506	0
	22.25	2			0.0505714	0.0768571			596	706	585	713	626	1
	16.5	1.5			0.0511429	0.100667			720	901	650	640	739	0
	11	1.25			0.0581429	0.110143			922	924	620	607	666	4
	18.25	1.75			0.0468571	0.129429			640	426	148	811	297	1
	17	2			0.056	0.108143			140	442	787	85	277	73
	23.75	2			0.0562857	0.149571			190	451	615	56	248	6
	10.25	3			0.0464286	0.111286			198	445	510	55	235	7
	10	2.5			0.0434286	0.0965714			206	429	985	137	304	30
	11.5	2.75			0.0904286	0.118			229	414	763	109	310	46
	14.75	2.25			0.0484286	0.126143
	9.75	3			0.0495714	0.116857
	6.5	2.75			0.0892857	0.125
	14.5	2			0.0521429	0.103143
	6.25	3			0.0777143	0.0972857
	15	4			0.0504286	0.129857
	8.5	2			0.0567143	0.125571
	10.25	3.25			0.0461429	0.129
	15.25	4			0.0508571	0.102571
	17.25	2.75			0.0487143	0.108429
	7	2.5			0.0891429	0.115286
	9.75	1.75			0.0658571	0.115143
	18	2.25			0.0495714	0.164571
	7.5	2.5			0.0961429	0.0908571
	7.75	2.75			0.107571	0.110714
	17.25	1.5			0.0421429	0.102667
	24.5	4			0.049	0.119
	11.5	4.5			0.0614286	0.137143
	5.75	1.75			0.0818571	0.143
	3.5	4.75			0.0834286	0.148857
	18.75	3.75			0.0857143	0.104571
	12.75	3.5			0.0802857	0.153143
	29.75	3.5			0.042	0.107143
	17.5	2.5			0.0502857	0.123
	25.75	2.75			0.0397143	0.117286
	30	5.75			0.0495714	0.108714
	5.75	4			0.104429	0.0945714
	11	5.5			0.0561429	0.098
	14.25	3.75			0.039	0.112143
	10	4.25			0.034	0.134714
	12	5			0.0777143	0.122714
	5.75	1.5			0.104857	0.124833
	10.75	2.75			0.0798571	0.117571
	15.5	5.25			0.0621429	0.109429
	16.25	3.5			0.0525714	0.112857
	26.75	4			0.0341429	0.107429
	19.5	5.5			0.047	0.0958571
	17.75	4			0.0481429	0.091
	2.5	4.5			0.117857	0.101714
	14.5	6			0.053	0.0988571
	19.75	2.75			0.0487143	0.0977143
	22	8.25			0.0612857	0.0925714
	10	4.5			0.0684286	0.0901429
	13.25	2.5			0.0625714	0.104
	24.75	2			0.0457143	0.103429
	13	1.25			0.047	0.2212
	15.75	2.5			0.0617143	0.113286
	14	3			0.056	0.0947143
		2.5				0.111857
		2.5				0.111714
		3				0.111429
		2.25				0.182143
		1.75				0.132571
		1.25				0.1274
		1.75				0.131286
		3.5				0.0988571
		3.75				0.0987143
		5.5				0.0992857
		4.5				0.0984286
		4.25				0.107
		6				0.0881429
		7				0.093
		4.75				0.127571

## Sheet: Figure 6
Figure 6A		KAHRP F intesity (arb. units x 105)							Figure 6B		KAHRP F intesity (µm-2)
	time post invasion (h)	RBC membrane	SEM RBC membrane	RBC cytosol	SEM RBC cytosol	parasite	SEM parasite			time post invasion (h)	RBC membrane	SEM RBC membrane	RBC cytosol	SEM RBC cytosol	parasite	SEM parasite
	0	0.0853488	0.0170884	0	0.136063	0.0963767	0.0146546			0	20.4297	37.9794	62.8811	44.0947	253.691	94.624
	1.244	0.0590565	0.0145117	0.0299181	0.120204	0.117641	0.0187254			1.244	13.3006	32.1161	66.3913	38.8664	233.326	44.579
	2.488	0	0.0143276	0.068625	0.126445	0.115275	0.0174985			2.488	-11.4327	31.5353	79.469	41.1823	291.757	39.5832
	3.732	0.0212858	0.0143388	0.0345888	0.127863	0.145233	0.0233463			3.732	0.383469	31.8707	76.2105	43.9748	363.365	61.6588
	4.976	0.0440192	0.0155949	0.101226	0.137681	0.157666	0.0205385			4.976	12.8639	34.4183	89.6568	45.8197	415.477	48.9104
	6.22	0.0971462	0.0176176	0.176941	0.139457	0.162431	0.0285912			6.22	43.8332	39.8245	122.176	46.4806	439.423	68.5072
	7.464	0.309867	0.0191689	0.391694	0.151581	0.187917	0.0343941			7.464	145.336	43.2307	197.505	51.9996	778.251	106.972
	8.708	0.699482	0.0260792	0.824254	0.178371	0.283441	0.0390059			8.708	326.852	59.8513	334.822	59.153	924.142	72.6927
	9.952	1.31614	0.0336657	1.4076	0.205604	0.246102	0.0495262			9.952	616.294	78.5143	510.949	65.5546	1618.57	224.387
	11.196	2.28688	0.0497316	2.24368	0.283494	0.35758	0.0652626			11.196	1082.19	121.452	789.936	87.6414	1623.91	144.928
	12.44	3.48289	0.0643279	3.20944	0.341474	0.392574	0.0610107			12.44	1651.64	159.402	1095.36	101.228	2274.3	192.932
	13.684	4.90749	0.0802205	4.35715	0.439847	0.424424	0.0819228			13.684	2337.89	207.887	1431.41	115.609	2052.09	122.483
	14.928	6.50815	0.098663	5.24278	0.480728	0.63305	0.0830462			14.928	3113.93	257.304	1828.38	139.198	2866.2	153.595
	16.172	8.28398	0.121555	6.38412	0.609041	0.734743	0.101914			16.172	3944.76	310.007	2236.38	173.828	3491.2	220.949
	17.416	9.7457	0.142163	7.17377	0.700576	0.960664	0.102789			17.416	4581.03	342.975	2640.62	202.875	4078.99	305.598
	18.66	11.0382	0.147799	7.64946	0.758215	1.46655	0.137215			18.66	5158.54	360.266	2989.99	219.265	4594.37	306.242
	19.904	12.2032	0.162717	8.05845	0.797443	1.85976	0.12786			19.904	5670.77	391.744	3349.94	232.355	4716.03	264.457
	21.148	12.9597	0.174355	8.67344	0.820596	2.25911	0.194846			21.148	5998.06	418.515	3756.62	247.583	4708.44	239.572
	22.392	13.4654	0.178464	8.71522	0.819352	2.76513	0.206639			22.392	6236.73	427.119	3987.78	250.362	4826.67	187.37
	23.636	14.4599	0.185487	9.2115	0.88203	3.47017	0.235438			23.636	6682.7	447.265	4302.37	268.642	4952.56	215.177
	24.88	15.1583	0.184432	9.21445	0.872643	3.96608	0.247674			24.88	7008.74	434.237	4498.83	279.363	4886.56	190.288
	26.124	16.1306	0.179748	9.0788	0.871117	5.16817	0.358796			26.124	7468.82	433.996	4794.42	286.326	5018.54	202.721
	27.368	17.1595	0.183933	9.32585	0.862464	5.91912	0.349485			27.368	7906.04	435.183	5077.41	276.761	5038.86	183.812
	28.612	17.8101	0.180907	9.02388	0.823038	6.92182	0.447167			28.612	8240.99	435.356	5236.06	278.094	5178.96	189.02
	29.856	18.4592	0.184037	9.03211	0.789695	7.73569	0.490539			29.856	8563	446.763	5429.18	272.529	5212.61	180.424
	31.1	19.4311	0.183182	8.84188	0.781037	8.79031	0.549249			31.1	9031.26	448.886	5639.6	295.433	5421.19	201.584
	32.344	20.4427	0.185815	8.77747	0.760504	9.45543	0.591351			32.344	9541.34	464.439	5855	301.844	5595.52	204.774
	33.588	20.9175	0.194994	9.30896	0.959652	10.0102	0.614051			33.588	9585.18	451.564	6181.73	310.566	5819.96	216.66
	34.832	21.5787	0.208925	9.67388	0.805775	10.1711	0.676996			34.832	9941.33	470.69	6300.38	336.347	5910.32	238.514
	36.076	21.4972	0.210723	10.5736	0.880232	8.92995	0.732176			36.076	9882.15	516.504	6377.24	309.719	6132.25	275.47
	37.32	22.7645	0.22772	10.9647	1.05202	9.5566	0.71663			37.32	10460.1	505.96	6670.94	377.07	6367.62	301.326
	38.564	23.5003	0.280983	11.1644	1.21143	8.63076	0.628177			38.564	10818.9	612.043	6631.16	353.368	6237.83	248.694
	39.808	23.6667	0.288728	9.36543	0.492523	9.26755	0.513427			39.808	11297.2	758.923	6195.59	294.651	6307.82	260.035
	41.052	26.2427	0.2753	10.6503	0.716773	8.79685	0.82658			41.052	12679.9	731.768	6910.76	243.103	6972.64	273.805

## Sheet: Figure 7
Figure 7B	time post invasion (h)	No. KAHRP cluster	SEM		Figure 7C	time post invasion (h)	mean fluorescence KAHRP cluster (arb. units) cluster	SEM
	0					0
	1.244					1.244
	2.488					2.488	66.0978	10.6727
	3.732	1.5	0.5			3.732	67.4479	10.7841
	4.976	2.5	1.19024			4.976	68.8735	10.1635
	6.22	3.14286	0.911006			6.22	75.8425	11.9496
	7.464	3.625	1.068			7.464	77.8152	11.8524
	8.708	3.85714	0.717575			8.708	87.5502	11.3244
	9.952	4.22222	0.781968			9.952	87.0316	10.3989
	11.196	5.38095	1.0106			11.196	102.527	12.0804
	12.44	9.10714	1.42849			12.44	100.559	9.05248
	13.684	16.6667	2.26329			13.684	96.944	7.80164
	14.928	28.2571	3.77126			14.928	104.011	5.22985
	16.172	52.5833	6.24619			16.172	113.963	5.34005
	17.416	86.1892	9.84816			17.416	124.146	3.45065
	18.66	119.865	12.5358			18.66	131.631	3.60079
	19.904	155.703	14.1466			19.904	137.204	3.5999
	21.148	175.079	14.3051			21.148	144.341	3.56908
	22.392	195.895	15.507			22.392	147.71	3.42492
	23.636	209.158	16.192			23.636	149.811	3.17778
	24.88	235.026	16.762			24.88	151.383	3.14169
	26.124	253.789	17.5758			26.124	156.696	2.42985
	27.368	273.526	18.0816			27.368	158.097	2.65346
	28.612	301.526	18.6091			28.612	159.354	2.43787
	29.856	317.711	18.4084			29.856	161.76	2.42893
	31.1	335.368	18.5462			31.1	164.515	2.30268
	32.344	352.789	18.0832			32.344	166.1	2.46839
	33.588	377.297	19.3641			33.588	168.218	2.4585
	34.832	396.361	19.203			34.832	168.946	2.47244
	36.076	407.727	20.9189			36.076	172.481	2.81521
	37.32	435.548	22.5858			37.32	173.722	2.85063
	38.564	448.92	27.8516			38.564	175.112	3.40537
	39.808	448.706	35.502			39.808	172.956	3.98416
	41.052	465.615	37.5632			41.052	172.225	5.72407
	42.296	520.2	45.9153			42.296	178.087	7.02884
	43.54	582.5	65.4669			43.54	186.446	12.9005
	44.784	511.333	60.9517			44.784	177.143	15.2087
	46.028	496.5	3.5			46.028	161.252	2.3735
